# Supplementary material for: Modeling the impact of national and regional lockdowns on the 2020 spring wave of COVID-19 in France
Source: Sci Rep. 2023 Feb 1;13:1834. doi: 10.1038/s41598-023-28687-w (PMC9890427; doi:10.1038/s41598-023-28687-w)
Supplement: Supplementary file 2 — Supplementary Information 2. [file 41598_2023_28687_MOESM2_ESM.xlsx]

## Sheet: Table S1
Supplementary Table S1 Impact of the change of the lockdown date on the number of hospital and ICU admissions, deaths, life years lost and quality-adjusted life years lost per 100,000 inhabitants compared to the observed lockdown date per French Region.
Region	Outcome	March 10	March 15	March 16	March 17	March 18	March 19	March 24	March 31
GES	Hosp.	-107	-34	-17	0	18	36	136	295
	ICU	-13	-4	-2	0	2	4	16	35
	Deaths	-21	-7	-3	0	4	7	28	61
	LY	-264	-83	-42	0	44	90	340	739
	QALY	-190	-60	-31	0	32	65	244	531
IDF	Hosp.	-136	-45	-23	0	25	51	199	444
	ICU	-24	-8	-4	0	4	9	35	76
	Deaths	-26	-9	-4	0	5	10	39	87
	LY	-336	-112	-58	0	61	125	492	1098
	QALY	-243	-81	-42	0	44	90	355	791
BFC	Hosp.	-80	-28	-15	0	16	34	146	376
	ICU	-11	-4	-2	0	2	5	21	53
	Deaths	-18	-7	-3	0	4	8	34	90
	LY	-234	-83	-44	0	48	99	430	1113
	QALY	-168	-60	-31	0	34	72	310	801
ARA	Hosp.	-73	-27	-14	0	16	34	155	425
	ICU	-10	-4	-2	0	2	5	22	59
	Deaths	-13	-5	-3	0	3	6	28	79
	LY	-167	-63	-33	0	37	78	357	987
	QALY	-120	-45	-24	0	27	56	257	711
CVL	Hosp.	-84	-34	-18	0	21	46	229	686
	ICU	-14	-6	-3	0	4	8	38	111
	Deaths	-17	-7	-4	0	4	9	46	143
	LY	-214	-87	-47	0	55	118	589	1782
	QALY	-154	-63	-34	0	39	85	425	1282
HDF	Hosp.	-62	-20	-10	0	11	23	91	212
	ICU	-10	-3	-2	0	2	4	14	34
	Deaths	-13	-4	-2	0	2	5	19	46
	LY	-169	-56	-29	0	30	62	248	583
	QALY	-122	-40	-21	0	22	45	179	420
PAC	Hosp.	-63	-22	-11	0	12	26	108	273
	ICU	-8	-3	-1	0	2	3	13	33
	Deaths	-9	-3	-2	0	2	4	15	39
	LY	-109	-38	-20	0	21	44	188	477
	QALY	-79	-27	-14	0	15	32	135	343
PDL	Hosp.	-47	-19	-10	0	12	25	127	404
	ICU	-6	-3	-1	0	2	3	17	54
	Deaths	-9	-4	-2	0	2	5	24	78
	LY	-111	-45	-24	0	28	60	303	972
	QALY	-80	-32	-17	0	20	43	219	700
NOR	Hosp.	-38	-14	-8	0	9	19	89	273
	ICU	-6	-2	-1	0	1	3	14	44
	Deaths	-8	-3	-2	0	2	4	18	56
	LY	-97	-37	-20	0	23	48	231	711
	QALY	-70	-27	-14	0	16	35	167	512
OCC	Hosp.	-36	-14	-7	0	8	17	81	243
	ICU	-7	-3	-1	0	2	3	15	46
	Deaths	-5	-2	-1	0	1	3	13	38
	LY	-72	-27	-14	0	16	34	163	492
	QALY	-52	-20	-10	0	12	25	118	355
NAQ	Hosp.	-28	-11	-6	0	7	15	74	249
	ICU	-4	-2	-1	0	1	2	11	37
	Deaths	-4	-2	-1	0	1	2	12	41
	LY	-57	-23	-12	0	14	30	154	520
	QALY	-41	-16	-9	0	10	22	111	375
BRE	Hosp.	-23	-8	-4	0	5	10	43	120
	ICU	-4	-1	-1	0	1	2	7	20
	Deaths	-4	-1	-1	0	1	2	8	22
	LY	-54	-19	-10	0	11	23	103	286
	QALY	-39	-14	-7	0	8	17	74	206
GES: Grand-Est, IDF: Ile-de-France, BFC: Bourgogne-Franche-Comté, ARA: Auvergne-Rhône-Alpes, CVL: Centre-Val de Loire, HDF: Hauts de France, PAC: Provence-Alpes-Côte d’Azur, PDL: Pays de la Loire, NOR: Normandie, OCC: Occitanie, NAQ: Nouvelle-Aquitaine, BRE: Bretagne. Hosp.: Hospital admissions, ICU: ICU admissions, LY: Life years lost, QALY: Quality-adjusted life years lost.

## Sheet: Table S2
Supplementary Table S2 Impact of the change of the lockdown date on the regional occupation of ICU beds and the maximum ICU beds needed at the peak per French region
Region	Outcome	March 10	March 15	March 16	March 17	March 18	March 19	March 24	March 31
GES	Occupancy (%)	54	76	81	87	92	98	132	187
	Max ICU beds	657	926	990	1056	1126	1198	1609	2276
IDF	Occupancy (%)	67	109	120	131	144	157	237	376
	Max ICU beds	1920	3141	3452	3786	4144	4530	6823	10834
BFC	Occupancy (%)	43	77	87	97	109	122	209	406
	Max ICU beds	146	262	294	330	370	413	707	1377
ARA	Occupancy (%)	23	47	53	61	70	80	150	330
	Max ICU beds	268	535	613	701	801	915	1729	3792
CVL	Occupancy (%)	20	52	62	75	91	109	264	748
	Max ICU beds	53	139	168	203	245	295	712	2020
HDF	Occupancy (%)	41	61	66	71	77	82	118	186
	Max ICU beds	342	505	545	588	633	682	975	1536
PAC	Occupancy (%)	20	33	37	41	45	50	80	146
	Max ICU beds	196	326	361	399	440	486	782	1434
PDL	Occupancy (%)	10	22	26	31	37	43	97	269
	Max ICU beds	44	102	120	142	168	198	441	1228
NOR	Occupancy (%)	13	26	30	34	39	45	89	216
	Max ICU beds	63	127	147	169	194	222	438	1061
OCC	Occupancy (%)	13	25	28	32	37	42	79	183
	Max ICU beds	124	241	274	313	356	405	765	1766
NAQ	Occupancy (%)	7	15	18	21	25	29	62	171
	Max ICU beds	60	131	153	179	209	244	524	1444
BRE	Occupancy (%)	10	17	18	20	22	25	41	81
	Max ICU beds	39	66	73	80	89	98	162	320
GES: Grand-Est, IDF: Ile-de-France, BFC: Bourgogne-Franche-Comté, ARA: Auvergne-Rhône-Alpes, CVL: Centre-Val de Loire, HDF: Hauts de France, PAC: Provence-Alpes-Côte d’Azur, PDL: Pays de la Loire, NOR: Normandie, OCC: Occitanie, NAQ: Nouvelle-Aquitaine, BRE: Bretagne. ICU : Intensive care unit. Occupancy: Occupancy of ICU beds. Max ICU beds: Maximum number of ICU beds needed.
